# Supplementary material for: Lymph Node Dissection Guideline Adherence and Survival in Patients With T1N0M0 Lung Adenocarcinoma
Source: JAMA Oncol. 2026 Jan 15;12(3):266–74. doi: 10.1001/jamaoncol.2025.5924 (PMC12809417; doi:10.1001/jamaoncol.2025.5924)
Supplement: Supplement 2. — eTable 1. Involvement rate for eah nodal station by LepNH group adenocarcinoma with different lobe-of-origin and size eTable 2. Involvement rate for eah nodal station by HGNL group adenocarcinoma with different lobe-of-origin and size eTable 3. Relative risks of involvement in each nodal station associated with histologic pattern grouping of lung adenocarcinoma eTable 4. Relative risks of involvement in each nodal station associated with 1cm increase in size of lung adenocarcinoma eTable 5. Three-year overall survival of patients stratified by histologic pattern group and size of lung adenocarcinoma eTable 6. Association of guideline standard adherence with survival in patients stratifid by histologic pattern group and size eTable 7. Results of inverse probability of treatment weighted multivariable Cox regression eTable 8. Summary of sensitivity analyses eTable 9. Exploratory comparison of two guideline standards in patients with HGNL group adenocarcinoma [file jamaoncol-e255924-s002.xlsx]

## Sheet: Sheet1
Li R, Wang P, Zhang H, et al. Lymph node dissection guideline adherence and survival in patients with T1N0M0 lung adenocarcinoma. JAMA Oncol. Published online January 15, 2026. doi:10.1001/jamaoncol.2025.5924
# of eTable	Title
eTable 1	Involvement rate for eah nodal station by LepNH group adenocarcinoma with different lobe-of-origin and size
eTable 2	Involvement rate for eah nodal station by HGNL group adenocarcinoma with different lobe-of-origin and size
eTable 3	Relative risks of involvement in each nodal station associated with histologic pattern grouping of lung adenocarcinoma
eTable 4	Relative risks of involvement in each nodal station associated with 1cm increase in size of lung adenocarcinoma
eTable 5	Three-year overall survival of patients stratified by histologic pattern group and size of lung adenocarcinoma
eTable 6	Association of guideline standard adherence with survival in patients stratifid by histologic pattern group and size
eTable 7	Results of inverse probability of treatment weighted multivariable Cox regression
eTable 8	Summary of sensitivity analyses
eTable 9	Exploratory comparison of two guideline standards in patients with HGNL group adenocarcinoma

## Sheet: eTable 1
eTable 1 Involvement rate for eah nodal station by LepNH group adenocarcinoma with different lobe-of-origin and size
Nodal station	Right Upper Lobe			Right Middle Lobe			Right Lower Lobe			Nodal station	Left Upper Lobe			Left Lower Lobe
	<=1cm	1cm-2cm	2cm-3cm	<=1cm	1cm-2cm	2cm-3cm	<=1cm	1cm-2cm	2cm-3cm		<=1cm	1cm-2cm	2cm-3cm	<=1cm	1cm-2cm	2cm-3cm
2R	0 0/591	0.3 5/1599	1.0 7/698	0 0/127	0 0/244	1.4 1/74	0 0/191	0.2 1/486	1.1 2/185	4L	0 0/90	0 0/312	0 0/186	0 0/47	0 0/124	0 0/55
4R	0.3 3/883	0.4 8/2120	2.1 19/906	0 0/185	0.3 1/351	1.9 2/104	0 0/308	0 0/675	1.1 3/262	5	0.2 1/509	0.6 8/1277	2.6 12/466	0 0/213	0 0/456	0 0/157
7	0 0/791	0.1 3/2069	0.2 2/927	0 0/222	0.6 3/476	1.6 2/127	0.2 1/518	0.4 4/1031	2.7 9/338	6	0.2 1/470	0.3 3/1129	1.8 8/455	0 0/196	0 0/381	0 0/133
8	0 0/99	0.2 1/435	0 0/189	0 0/37	0 0/110	0 0/26	0 0/150	0.3 1/362	0 0/131	7	0.4 2/550	0.1 1/1541	0.5 3/628	0.2 1/435	0.8 7/852	0.7 2/292
9	0 0/157	0 0/399	1.1 2/177	0 0/53	1.0 1/102	0 0/32	0.4 1/243	0 0/541	1.1 2/184	8	0 0/109	0 0/376	0 0/155	0 0/137	0.3 1/307	0 0/115
10	0.5 4/766	0.2 4/2041	1.5 13/865	0 0/192	0 0/375	0 0/99	0.3 1/333	0.1 1/736	1.6 4/255	9	0 0/176	0 0/493	0 0/216	0 0/311	0.5 3/621	0.5 1/216
11	0.3 2/671	0.1 2/1805	1.9 15/797	0 0/203	0.5 2/433	0.8 1/128	0.3 1/376	0.5 4/864	2.7 8/299	10	0.2 1/578	0.6 9/1536	0.7 4/607	0.3 1/373	0.6 5/775	0.8 2/249
12	0 0/302	0.5 4/789	1.2 4/325	0 0/83	0 0/163	0 0/48	0.6 1/155	0 0/338	0 0/108	11	0.4 2/466	0.5 7/1403	1.4 8/572	0.3 1/338	0.4 3/717	0.8 2/255
										12	0 0/288	0.1 1/691	0.4 1/228	0.6 1/180	0 0/300	1.1 1/90
Note: In each cell, the upper number is the involvement rate (%), the low number denotes the number of case with station involved/ number of case with station dissected.
The color of background in each cell indicate range of involvement rate: white, <2.0%; blue, 2%-5%; yellow, 5%-10%; red, >10.0%.
LepNH, lepidic with no high-grade.

## Sheet: eTable 2
eTable 2 Involvement rate for eah nodal station by HGNL group adenocarcinoma with different lobe-of-origin and size
Nodal station	Right Upper Lobe			Right Middle Lobe			Right Lower Lobe			Nodal station	Left Upper Lobe			Left Lower Lobe
	<=1cm	1cm-2cm	2cm-3cm	<=1cm	1cm-2cm	2cm-3cm	<=1cm	1cm-2cm	2cm-3cm		<=1cm	1cm-2cm	2cm-3cm	<=1cm	1cm-2cm	2cm-3cm
2R	1.2 4/336	6.1 83/1368	9.8 112/1147	2.1 2/96	3.5 12/347	6.7 14/208	2.3 4/172	3.5 22/635	7.2 38/528	4L	4.3 2/46	7.8 24/309	13.3 48/361	9.4 3/32	6.9 11/160	8.3 15/180
4R	1.8 8/456	7.5 131/1747	12.2 181/1478	3.1 4/127	5.2 23/444	10.4 29/280	0.9 2/217	3.3 27/813	7.4 52/705	5	5.7 17/297	7.5 82/1093	13.5 127/940	0.7 1/152	2.3 13/568	5.0 26/521
7	0.2 1/423	2.0 35/1727	3.1 47/1495	2.0 3/151	3.3 18/538	12.8 42/327	3.1 11/354	7.0 79/1136	12.6 114/905	6	2.2 6/267	6.5 65/1003	11.9 101/846	0.8 1/130	1.0 5/523	4.4 18/407
8	0 0/42	1.0 3/305	0.6 2/311	NS	1.0 1/105	6.1 5/82	3.4 3/87	4.6 17/368	6.6 19/288	7	0.6 2/310	2.2 30/1355	3.7 45/1201	0.7 2/268	5.2 52/991	10.3 84/819
9	0 0/77	0.3 1/358	1.3 4/310	NS	1.4 2/140	0 0/67	0.6 1/171	2.2 13/592	3.7 17/461	8	0 0/51	1.7 5/295	1.3 4/311	0 0/87	3.4 12/352	7.7 23/298
10	1.6 6/381	4.2 65/1558	10.0 133/1328	0 0/95	3.8 15/393	11.1 28/252	2.3 5/215	3.9 30/765	9.6 60/622	9	0 0/110	0.6 3/474	1.4 7/489	0.5 1/192	2.6 19/722	6.1 35/574
11	1.6 5/306	4.7 67/1421	10.0 123/1232	0.8 1/130	5.6 27/485	11.9 35/293	2.4 6/245	6.9 61/886	13.1 101/770	10	2.4 8/331	5.3 69/1310	8.8 97/1098	0.9 2/233	4.6 41/892	11.1 80/720
12	0.9 1/111	4.7 23/494	9.3 37/398	3.1 1/32	4.5 7/155	6.0 5/83	2.4 2/83	4.4 13/296	10.8 26/240	11	2.8 7/254	5.5 66/1204	7.4 80/1078	3.3 6/182	6.5 56/861	15.3 106/691
										12	1.4 2/148	4.5 22/486	6.8 25/370	1.4 1/72	3.7 9/246	15.7 32/204
Note: In each cell, the upper number is the involvement rate (%), the low number denotes the number of case with station involved/ number of case with station dissected.
The color of background in each cell indicate range of involvement rate: white, <2.0%; blue, 2%-5%; yellow, 5%-10%; red, >10.0%.
HGNL, high-grade or no lepidic.

## Sheet: eTable 3
eTable 3 Relative risks of involvement in each nodal station associated with histologic pattern grouping of lung adenocarcinoma
Tested group	Reference group	Side	Nodal station	RR	95%CI lower limit	95% CI upper limit	P value
HGNL group	LepNH group	Right	2R	13.1711	7.95058	21.8194	1.37715e-23
HGNL group	LepNH group	Right	4R	9.39324	6.6848	13.199	4.12046e-38
HGNL group	LepNH group	Right	7	9.11938	6.02157	13.8109	1.66386e-25
HGNL group	LepNH group	Right	8	19.939	4.8239	82.4151	3.57589e-05
HGNL group	LepNH group	Right	9	3.94218	1.64652	9.43855	0.00207401
HGNL group	LepNH group	Right	10	9.32382	6.29001	13.8209	1.03671e-28
HGNL group	LepNH group	Right	11	8.46813	5.99239	11.9667	9.61462e-34
HGNL group	LepNH group	Right	12	11.5271	5.82665	22.8044	2.17066e-12
HGNL group	LepNH group	Left	4L	NA	NA	NA	NA
HGNL group	LepNH group	Left	5	9.23259	5.91309	14.4156	1.40869e-22
HGNL group	LepNH group	Left	6	12.1098	6.75283	21.7165	5.79202e-17
HGNL group	LepNH group	Left	7	8.55078	5.12753	14.2595	1.95595e-16
HGNL group	LepNH group	Left	8	26.8553	3.68491	195.719	0.0011664
HGNL group	LepNH group	Left	9	8.07548	2.92105	22.3253	5.67239e-05
HGNL group	LepNH group	Left	10	9.4727	6.13062	14.6367	4.15686e-24
HGNL group	LepNH group	Left	11	9.45598	6.18448	14.458	3.37818e-25
HGNL group	LepNH group	Left	12	19.8243	7.25291	54.1853	5.8083e-09
Note: RR, relative risk. CI, confidence interval. NA, not applicable.

## Sheet: eTable 4
eTable 4 Relative risks of involvement in each nodal station associated with 1cm increase in size of lung adenocarcinoma
Side	Nodal station	RR	95%CI lower limit	95%CI upper limit	P value
Right	2R	1.95162	1.6466	2.31314	1.24339e-14
Right	4R	2.12173	1.85935	2.42114	5.79328e-29
Right	7	2.25478	1.93796	2.62339	6.67329e-26
Right	8	1.35711	0.894732	2.05842	0.15082
Right	9	2.27812	1.4351	3.61637	0.00047933
Right	10	2.46527	2.10615	2.88561	2.81028e-29
Right	11	2.31362	2.01429	2.65744	1.77345e-32
Right	12	2.40721	1.83975	3.1497	1.50938e-10
Left	4L	1.4532	1.07933	1.95659	0.0137785
Left	5	1.87255	1.58285	2.21526	2.56929e-13
Left	6	1.95858	1.6039	2.39168	4.25513e-11
Left	7	1.95592	1.60834	2.37862	1.81537e-11
Left	8	2.09378	1.3219	3.31638	0.00163682
Left	9	2.99373	2.04726	4.37775	1.55495e-08
Left	10	1.95662	1.66176	2.3038	8.01394e-16
Left	11	1.85621	1.58337	2.17607	2.43261e-14
Left	12	2.02083	1.50443	2.71449	2.97441e-06
Note: RR, relative risk. CI, confidence interval.

## Sheet: eTable 5
eTable 5 Three-year overall survival of patients stratified by histologic pattern group and size of lung adenocarcinoma
Histologic pattern group	Size	LN dissection	3-year OS	95%CI
LepNH group	0-1cm	Adherent to 3+1 standard	99.4	98.8-99.9
LepNH group	0-1cm	Nonadherent to 3+1 standard	99.6	99.2-100.0
LepNH group	1cm-2cm	Adherent to 3+1 standard	99.3	98.9-99.6
LepNH group	1cm-2cm	Nonadherent to 3+1 standard	98.5	97.9-99.1
LepNH group	2cm-3cm	Adherent to 3+1 standard	97.4	96.2-98.6
LepNH group	2cm-3cm	Nonadherent to 3+1 standard	96.6	95.0-98.1
LepNH group	Overall	Adherent to 3+1 standard	98.9	98.5-99.2
LepNH group	Overall	Nonadherent to 3+1 standard	98.5	98.0-98.9
LepNH group	0-1cm	Adherent to 6-station standard	97.5	94.8-100.0
LepNH group	0-1cm	Nonadherent to 6-station standard	99.7	99.4-99.9
LepNH group	1cm-2cm	Adherent to 6-station standard	99.8	99.4-100.0
LepNH group	1cm-2cm	Nonadherent to 6-station standard	98.8	98.4-99.2
LepNH group	2cm-3cm	Adherent to 6-station standard	99.7	99.1-100.0
LepNH group	2cm-3cm	Nonadherent to 6-station standard	96.6	95.6-97.7
LepNH group	Overall	Adherent to 6-station standard	99.3	98.6-99.9
LepNH group	Overall	Nonadherent to 6-station standard	98.6	98.3-98.9
HGNL group	0-1cm	Adherent to 3+1 standard	96.5	94.7-98.3
HGNL group	0-1cm	Nonadherent to 3+1 standard	95.9	94.1-97.9
HGNL group	1cm-2cm	Adherent to 3+1 standard	96.2	95.3-97.1
HGNL group	1cm-2cm	Nonadherent to 3+1 standard	93.9	92.6-95.3
HGNL group	2cm-3cm	Adherent to 3+1 standard	92.6	91.4-95.3
HGNL group	2cm-3cm	Nonadherent to 3+1 standard	91.9	90.3-93.5
HGNL group	Overall	Adherent to 3+1 standard	94.7	94.0-95.4
HGNL group	Overall	Nonadherent to 3+1 standard	93.5	92.8-94.2
HGNL group	0-1cm	Adherent to 6-station standard	98	94.1-100.0
HGNL group	0-1cm	Nonadherent to 6-station standard	96	94.7-97.4
HGNL group	1cm-2cm	Adherent to 6-station standard	96.1	93.7-98.5
HGNL group	1cm-2cm	Nonadherent to 6-station standard	95.2	94.4-96.0
HGNL group	2cm-3cm	Adherent to 6-station standard	93.2	92.6-93.8
HGNL group	2cm-3cm	Nonadherent to 6-station standard	92.1	91.4-92.8
HGNL group	Overall	Adherent to 6-station standard	95.1	94.4-95.8
HGNL group	Overall	Nonadherent to 6-station standard	94.1	93.5-94.7
Note: OS, overall survival. CI, confidence interval. Overall indicates all comers in the histologic pattern group irrespective of size.

## Sheet: eTable 6
eTable 6 Association of guideline standard adherence with survival in patients stratifid by histologic pattern group and size
Comparison	Histologic pattern group	Tumor size	# of patients	# of events	EPV	HR	95%CI low	95%CI high	P value	95%CI low bootstrap	95%CI high bootstrp	E-value	Concordance index	RD at 3 year	RD 95% CI at 3 year	NNT at 3 year
3+1 standard Adherence versus Nonadherence	LepNH	0-1cm	3339	19	0.7	0.8046	0.2177	2.9736	0.68163	0.3343	2.1734	1.7922	0.8279	-0.2%	-0.8% to 0.4%
		1cm-2cm	7334	61	2.2	0.771	0.4478	1.3272	0.3401	0.4282	1.3604	1.9177	0.7642	0.7%	-0.1% to 1.5%
		2cm-3cm	2696	59	2.1	0.9647	0.5533	1.682	0.89694	0.5489	1.6954	1.2313	0.7602	0.8%	-1.2% to 2.8%
		Overall	13369	139	5	0.8136	0.5733	1.1547	0.24585	0.5692	1.1699	1.7598	0.7678	0.4%	-0.2% to 1.0%
	HGNL	0-1cm	1847	47	1.7	0.935	0.4964	1.7612	0.83017	0.4579	1.7197	1.3422	0.8105	0.5%	-2.0% to 3.0%
		1cm-2cm	6660	236	8.4	0.7029	0.5374	0.9195	0.01032	0.531	0.9082	2.1981	0.7368	2.2%	0.6% to 3.8%	45.5
		2cm-3cm	5315	376	13.4	0.8435	0.6812	1.0445	0.1182			1.6545	0.7	0.7%	-1.3% to 2.7%
		Overall	13822	659	23.5	0.8071	0.6881	0.9468	0.00857			1.7832	0.7241	1.2%	0.2% to 2.2%	83.3
	Both groups	0-1cm	5186	66	2.4	0.9015	0.5339	1.5222	0.69262	0.5317	1.6939	1.4574	0.789	-0.1%	-1.1% to 0.9%
		1cm-2cm	13994	297	10.6	0.7072	0.5571	0.8978	0.00458			2.1792	0.7536	1.2%	0.4% to 2.0%	83.3
		2cm-3cm	8011	435	15.5	0.8458	0.6937	1.0313	0.09772			1.6466	0.7102	0.4%	-1.2% to 2.0%
		Overall	27191	798	28.5	0.8054	0.6968	0.931	0.00347			1.7893	0.7466	0.4%	-0.2% to 1.0%	250
6-station standard Adherence versus Nonadherence	LepNH	0-1cm	3339	19	0.7	3.3651	0.6654	17.0194	0.11047	0.5108	13.6931	6.1862	0.8266	-2.2%	-4.9% to 0.5%
		1cm-2cm	7334	61	2.2	0.3201	0.0744	1.3767	0.12287	0.1262	1.017	5.7	0.7769	1.0%	0.4% to 1.6%
		2cm-3cm	2696	59	2.1	0.2697	0.0626	1.1631	0.0776	0.1032	0.7446	6.8764	0.7743	3.1%	1.9% to 4.3%
		Overall	13369	139	5	0.5446	0.263	1.1278	0.10102	0.193	0.9769	3.0753	0.7668	0.7%	-0.1% to 1.5%
	HGNL	0-1cm	1847	47	1.7	0.4897	0.1072	2.2372	0.34562	0.1537	1.2694	3.5008	0.8169	1.9%	-2.2% to 6.0%
		1cm-2cm	6660	236	8.4	0.6543	0.3956	1.0822	0.09809	0.3573	1.0184	2.427	0.7346	0.9%	-1.6% to 3.4%
		2cm-3cm	5315	376	13.4	0.587	0.3857	0.8933	0.01304			2.7984	0.7045	1.1%	0.2% to 2.0%	90.9
		Overall	13822	659	23.5	0.6085	0.445	0.8321	0.00191			2.6717	0.7261	1.0%	0.1% to 1.9%	100
	Both groups	0-1cm	5186	66	2.4	1.2529	0.5172	3.0353	0.61107	0.4267	2.6053	1.8158	0.7879	-0.7%	-3.1% to 1.7%
		1cm-2cm	13994	297	10.6	0.5854	0.365	0.9391	0.02653			2.8082	0.7543	0.8%	-0.6% to 2.2%	125
		2cm-3cm	8011	435	15.5	0.5349	0.3579	0.7994	0.00235			3.1445	0.7155	2.0%	0.2% to 3.8%	50
		Overall	27191	798	28.5	0.5971	0.4481	0.7956	0.00044			2.7378	0.7495	0.9%	0.1% to 1.7%	111.1
Note: EPV, event per variable. HR, hazard ratio. CI, confidence interval. RD, risk difference. NNT, number needed to treat.
Results from subgroups with EPV < 10 should be interpreted as exploratory. Bootstrap CI of HR is provided for subgroups with EPV <10. NNT was calculated in subgroups with statistic significance discovered by Cox models.

## Sheet: eTable 7
eTable 7 Results of inverse probability of treatment weighted multivariable Cox regression
Histologic pattern group	Guideline standard	Average effective sample size	HR	95%CI low	95%CI upper	P value	E-value
LepNH	3+1 standard	10352	0.946	0.6157	1.4533	0.79806	1.3027
LepNH	6-station standard	12678	0.6045	0.2611	1.3992	0.23744	2.6946
HGNL	3+1 standard	11068	0.8285	0.7033	0.9759	0.02442	1.7069
HGNL	6-station standard	13663	0.6415	0.4614	0.892	0.00837	2.4922
Note: Propensity score calculation and weighting was performed within each imputed dataset. Average effective sample size across ten imputed datasets is shown.
HR, hazard ratio. CI, confidence interval.

## Sheet: eTable 8
eTable 8 Summary of sensitivity analyses
Histologic pattern group	Additonal stratifying condition	LN dissection standard	No. of patients	No. of events	HR	95%CI lower	95%CI upper	P value	E-value
(1) Competing risk regression for cancer specific deatha
LepNH	Cancer-specific survival	"3+1"	13369	122	0.8526	0.5942	1.2234	0.39	1.6232
LepNH	Cancer-specific survival	6-station	13369	122	0.6982	0.337	1.4464	0.33	2.2191
HGNL	Cancer-specific survival	"3+1"	13822	571	0.8152	0.6881	0.9657	0.018	1.754
HGNL	Cancer-specific survival	6-station	13822	571	0.5619	0.3912	0.8069	0.0018	2.9576
(2) Lobectomy-only analysis: limiting analysis in patients who underwent lobectomy
LepNH	Lung resection is lobectomy	"3+1"	9773	116	0.8469	0.5755	1.2464	0.39577	1.2464
LepNH	Lung resection is lobectomy	6-station	9773	116	0.5477	0.2502	1.1988	0.13048	1.1988
HGNL	Lung resection is lobectomy	"3+1"	11902	592	0.7546	0.6358	0.8955	0.00131	0.8955
HGNL	Lung resection is lobectomy	6-station	11902	592	0.5416	0.3832	0.7654	0.00053	0.7654
(3) Center-level association: stratifying the study population by surgery volume of admission center
LepNH	High-volume	"3+1"	8419	63	0.8812	0.4963	1.5646	0.65917	1.526
LepNH	Middle-volume	"3+1"	1932	41	0.732	0.3598	1.4892	0.3749	2.0733
LepNH	Low-volume	"3+1"	3018	35	0.6007	0.286	1.2614	0.1674	2.7167
LepNH	High-volume	6-station	8419	63	0.3811	0.112	1.2971	0.11874	4.6883
LepNH	Middle-volume	6-station	1932	41	1.0482	0.3402	3.2296	0.93221	1.273
LepNH	Low-volume	6-station	3018	35	NA	NA	NA	NA	NA
HGNL	High-volume	"3+1"	8078	294	0.8057	0.6257	1.0374	0.09353	1.7883
HGNL	Middle-volume	"3+1"	2251	162	0.6652	0.4766	0.9284	0.01689	2.3731
HGNL	Low-volume	"3+1"	3493	203	0.7741	0.5806	1.032	0.08065	1.9058
HGNL	High-volume	6-station	8078	294	0.6066	0.3811	0.9654	0.00623	2.6825
HGNL	Middle-volume	6-station	2251	162	0.5524	0.2836	1.0759	0.08061	3.0214
HGNL	Low-volume	6-station	3493	203	0.5617	0.2951	1.0692	0.07874	2.959
(4) Lobe-specific association: stratifying study population by lobe of origin
LepNH	RUL	"3+1"	4736	52	0.6478	0.3598	1.1663	0.14361	2.4598
LepNH	RML	"3+1"	981	14	0.9339	0.1805	4.8329	0.91163	1.3461
LepNH	RLL	"3+1"	2118	16	1.4294	0.3499	5.839	0.55205	2.2128
LepNH	LUL	"3+1"	3672	38	1.0302	0.4824	2.1999	0.93795	1.2066
LepNH	LLL	"3+1"	1862	19	2.5569	0.7232	9.0403	0.12586	4.5521
LepNH	RUL	6-station	4736	52	0.4942	0.1466	1.6657	0.24822	3.4626
LepNH	RML	6-station	981	14	NA	NA	NA	NA	NA
LepNH	RLL	6-station	2118	16	0.7076	0.0497	10.0654	0.75744	2.1774
LepNH	LUL	6-station	3672	38	0.4922	0.1089	2.2239	0.34348	3.4795
LepNH	LLL	6-station	1862	19	0.8369	0.1434	4.8853	0.8232	1.6774
HGNL	RUL	"3+1"	4230	202	0.7133	0.532	0.9563	0.02414	2.1526
HGNL	RML	"3+1"	1143	58	0.7451	0.4325	1.2837	0.28205	2.0197
HGNL	RLL	"3+1"	2579	137	0.7422	0.5513	0.9991	0.04935	2.0314
HGNL	LUL	"3+1"	3537	172	0.8166	0.5964	1.118	0.20459	1.749
HGNL	LLL	"3+1"	2333	90	0.6996	0.5244	0.9334	0.01542	2.2128
HGNL	RUL	6-station	4230	202	0.6664	0.3903	1.1377	0.13614	2.3673
HGNL	RML	6-station	1143	58	0.3915	0.0896	1.7117	0.20726	4.5468
HGNL	RLL	6-station	2579	137	0.4254	0.1842	0.9823	0.04538	4.1326
HGNL	LUL	6-station	3537	172	0.563	0.3097	1.0235	0.05948	2.9504
HGNL	LLL	6-station	2333	90	0.6919	0.5168	0.9265	0.01367	2.2475
(5) Truncated-weights sensitivity: truncating stabilized weights for each imputed dataset at 99% quantileb
LepNH	Truncated-weights	"3+1"	11788.7		0.8735	0.6007	1.2703	0.47557	1.552
LepNH	Truncated-weights	6-station	12950.4		0.6179	0.2861	1.3346	0.21829	2.6188
HGNL	Truncated-weights	"3+1"	12830.5		0.8285	0.7034	0.9758	0.02428	1.7069
HGNL	Truncated-weights	6-station	13698.8		0.6333	0.4592	0.8732	0.00539	2.5352
(6) Doubly robust augmented inverse propensity weighting analysis
LepNH	AIPW	"3+1"			0.9923	0.8198	1.201		1.0962
LepNH	AIPW	6-station			1.2527	0.9786	1.6035		1.8153
HGNL	AIPW	"3+1"			0.7562	0.6885	0.8307		1.9754
HGNL	AIPW	6-station			0.7355	0.622	0.8697		2.0589
Note: a No. of event in competing risk regression indicates number of cancer-specific death.
b Propensity score estimation, truncation of weights and weighting was performed within each imputed dataset. Average effective sample size across ten imputed datasets is shown in column "No. of patients".
NA, not applicable. NAs in HR and 95%CI indicates too few event in one comparison arm to allow regression perform properly.
HR, hazard ratio. CI, confidence interval. RUL, right upper lobe. RML, right middle lobe. RLL, right lower lobe. LUL, left upper lobe. LLL, left lower lobe.

## Sheet: eTable 9
eTable 9 Exploratory comparison of two guideline standards in patients with HGNL group adenocarcinoma
Comparison	Histologic pattern group	Tumor size	# of patients	# of events	EPV	HR	95%CI low	95%CI high	p value	95%CI low bootstrap	95%CI high bootstrp	E-value	RD at 3 years	95%CI RD at three years	NNT at 3year
6-station adherence versus solely "3+1" adherence	HGNL	0-1cm	937	23	0.8	0.6099	0.0934	3.9837	0.56301	0.0684	1.655	2.6637	1.8%	-2.7% to 6.3%
		1cm-2cm	4097	124	4.6	0.838	0.4927	1.4254	0.51097	0.4773	1.414	1.6736	-0.1%	-2.6% to 2.4%
		2cm-3cm	3508	230	8.5	0.616	0.3989	0.9512	0.02901	0.3776	0.9147	2.6293	0.9%	0.1% to 1.7%	111.11
		Overall	8542	377	14	0.6762	0.4887	0.9358	0.01841			2.3204	0.6%	-1.4% to 2.6%	166.67
Note: EPV, event per variable. HR, hazard ratio. CI, confidence interval. RD, risk difference. NNT, number needed to treat.
Results from subgroups with EPV < 10 should be interpreted as exploratory. Bootstrap CI of HR is provided for subgroups with EPV <10. NNT was calculated in subgroups with statistic significance discovered by Cox models.
